# Supplementary material for: Anti-BVDV Activity of Traditional Chinese Medicine Monomers Targeting NS5B (RNA-Dependent RNA Polymerase) In Vitro and In Vivo
Source: Molecules. 2023 Apr 12;28(8):3413. doi: 10.3390/molecules28083413 (PMC10145726; doi:10.3390/molecules28083413)
Supplement: Supplementary file 1 [file molecules-28-03413-s001.zip]

Archive with 1 entries (1 files):
- molecules-2242015-supplementary.pdf
